# Supplementary material for: Impact of USMLE Step-1 accommodation denial on US medical schools: A national survey
Source: PLoS One. 2022 Apr 14;17(4):e0266685. doi: 10.1371/journal.pone.0266685 (PMC9009603; doi:10.1371/journal.pone.0266685)
Supplement: S1 Data — (XLSX) [file pone.0266685.s001.xlsx]

## Sheet: Analysis (2)
Study ID Number	Accreditation Status	Question: Which of the following best represents the structure for student disability determination at your institution? - Selected Choice	Question: Which of the following best represents the structure for student disability determination at your institution? - Other - Text	Question: Of the students who received accommodations at your institution, how many applied for examination ac - Enter number	Question: How many that applied for examination accommodations on USMLE Step 1 were denied by the NBME? - Enter number	Question: For those denied accommodations on Step 1, how many students delayed entry into the next phase of your program? For example: To attempt appeals, increase study time, or take a leave of absence in general? - Enter number	Question: Of the students who applied for but were denied accommodations on Step 1: - How many took the exam unaccommodated?	Question: Of the students who applied for but were denied accommodations on Step 1: - Of those who took Step 1 unaccommodated, how many failed the exam?	Question: Of the students who applied for but were denied accommodations on Step 1: - Of those who failed Step 1, how many were dismissed or withdrew solely due their Step 1 failure? (do not include students who struggled with academic or professionalism issues that impacted their dismissal).	Question: Please estimate the total number of hours student support offices (Student Affairs Deans and Staff, Diversity, Learning Specialists, etc.) spent supporting students who were denied accommodations by the NBME. Hours may include: deferring and rescheduling clerkships, monitoring practice exam scores, in-person appointments, study strategies, writing Step 1 window extension letters, suppor…	Question: Please estimate the total dollar amount of any institutional financial resources spent to academically support students who were denied accommodations by the NBME. Expenses may include study resources, tuition for study programs, internal or external tutoring services, independent study, research, etc. - Selected Choice	Question: Please estimate the total dollar amount of any financial resources spent to support living expenses and continued coverage of insurance, etc. for students who were denied accommodations by the NBME and who were unable to continue in the curriculum. This includes students who took a leave of absence. Expenses may include housing, off-setting financial aid income, cost of continued insura…	Question: Does your institution offer a terminal Master’s degree for students who do not wish to, or are ineligible to continue studies beyond the pre-clinical years?	Question: If no, do you believe that a terminal master’s degree would be beneficial for students who choose to withdraw or are ineligible to continue beyond the pre-clinical years because of a Step 1 failure?	Question: If no, is your program planning to add a terminal Master’s Degree?	Open response: Please share any additional information about how your INSTITUTION has been impacted by the denial of accommodations on USMLE Step exams.	Open response: Please share any additional information about how your STUDENTS have been impacted by the denial of accommodations on the USMLE Step exams.
20	Full	The School of Medicine utilizes an internal committee of faculty and administrators to make determinations about disability status and accommodations		1	1	0	1	0		0-10 hours	$1,001-$5,000	0-$1,000	No	Yes	No	Given historical evidence, we generally try to manage expectations with regard to USMLE accommodations (i.e: anticipate the denial; hope for accommodations)
21	Full	The School of Medicine employs a disability resource professional who reviews requests for accommodation		6	3	0	3	0		11-20 hours	0-$1,000	0-$1,000	No	Yes	Yes	Please see below. The impact is minimal. The day after we received this questionnaire, we were notified by NYS that we were approved to offer a terminal Masters degree, which we will offer to students who do not meet our requirement to pass Step 1 within three tries. We were less successful this current academic year with getting students approved by NBME for accommodations. Of the 6 who applied …	We try to keep the impact as minimal as possible. If we provide a student with accommodations, but they are turned down by NBME we allow the student extended study time. They are able to delay their first clerkship and study during that time (usually about 6 weeks). They are then helped to devise a fourth year schedule that allows them to complete that delayed clerkship as well as all their fourt…
22	Full	The School of Medicine utilizes the assistance of our undergraduate disability services office without a liaison		5	5	0				11-20 hours	0-$1,000	$5,001-$10,000	No	Yes	No
23	Full	Other	Unknown. Excluded from analysis.	0	0	0	0	0	0	0-10 hours	0-$1,000	0-$1,000	No	No	No	SOM stated that the accommodations process is done outside of the school and considered confidential information and thus do not get that information themselves. Do not include in analysis.	SOM stated that the accommodations process is done outside of the school and considered confidential information and thus do not get that information themselves. Do not include in analysis.
24	Full	The School of Medicine utilizes the assistance of our undergraduate disability services office without a liaison		3	0				0	21-30 hours	$1,001-$5,000	0-$1,000	No	Yes	Yes
25	Provisional, on probation	The School of Medicine utilizes the assistance of our undergraduate disability services office, with a specific liaison for medicine		1	0					0-10 hours	0-$1,000	0-$1,000	No	Yes	Yes
26	Full	The School of Medicine employs a disability resource professional who reviews requests for accommodation		0	0	0				0-10 hours	0-$1,000	0-$1,000	No	Yes	No		While we did not have any students who requested Step 1 accommodations during the 2018-19 AY, students in other years who have been denied an accommodation have underperformed on the exam. That is, their Step 1 scores are significantly below what would be expected based on their grades. Our students who have been denied have underperformed. This has impacted their confidence, caused anxiety, and …
27	Full	Other	New school-did not fill this out. Excluded from analysis	0	0	0	0	0	0	0-10 hours	0-$1,000	0-$1,000	No	No	No	New school, did not fill this out. Exclude.	New school, did not fill this out. Exclude.
28	Full	Other	The Office of Academic Success and the Assc. Dean of Students share the role of managing requests and decisions.	3	2	1	2	0		21-30 hours	0-$1,000	0-$1,000	Yes			Class numbers and tuition and resource planning are all effected.	When students are denied for accommodations on Step 1, the effects are often devastating. Students who have been receiving accommodations on all exams throughout medical school (and often their education) are now faced with taking what is probably the highest stakes exam of their lives without what they require to be successful. Additionally, a denial often takes an emotional toll on the student,…
29	Preliminary	The School of Medicine utilizes the assistance of our undergraduate disability services office, with a specific liaison for medicine		0	0	0	0	0	0	0-10 hours	0-$1,000	0-$1,000	No	Yes	No	New school and no one has yet applied to take a Step exam.....
30	Full	The School of Medicine employs a disability resource professional who reviews requests for accommodation		6	3	0	3	0		11-20 hours	$5,0001-$10,000	0-$1,000	Yes			additional test preparation for step.	Lower scores on step exams and concerns around matching into their preferred residency programs
31	Full	The School of Medicine utilizes the assistance of our undergraduate disability services office without a liaison		5	2	3	2	2	0	21-30 hours	0-$1,000	$1,001-$5,000	No	Yes	Yes		psychological stress of having to take exam without accommodations.
32	Full	The School of Medicine utilizes a disability resource professional who works for the health science campus broadly		8	1	0	1	0	0	0-10 hours	0-$1,000	0-$1,000	No	Yes	Yes		Students in previous years have left the program to pursue other degrees/careers after being denied accommodations on step 1.
33	Full	Other	The School of Medicine utilizes a committee of administrators, faculty, University council, members of Adaptive Educational Services and a psycho-neurologist.	1	1	0	1	0		0-10 hours	0-$1,000	0-$1,000	No	Yes	Yes	Due to several factors, we only had one student who applied for accommodations for Step 1 in 2018-2019. We have improved our processes to assist students who apply for accommodations through USMLE. Unfortunately the process continues to be daunting, asking for quite a bit of background information, taking months to respond to requests, and regular denial of requests.	The student who was denied accommodations in 2018-2019 was an excellent student who managed to take his exam without accommodations. While his course exam scores were all at or above average, his Step 1 score was below the national median. The student had accommodations for all of his course exams. The NBME's decision to deny his request caused quite a bit of anguish for the student.
34	Full	The School of Medicine employs a disability resource professional who reviews requests for accommodation		4	2	2	2	2	0	11-20 hours	0-$1,000	0-$1,000	No	No	No	There appears to be some degree of frustration on the part of certain administrators that work with students to receive accommodations. Several times students submitted documentation of a disability as far back as grade school, and yet the NBME did not initially grant an accommodation to the student.	Denial definitely increases the anxiety of the student and probably affects their studying and subsequently completing the STEP 1 Examination.
35	Full	The School of Medicine utilizes the assistance of our undergraduate disability services office without a liaison		5			5			21-30 hours	0-$1,000	More than $15,001 (enter estimated dollar amount)	Yes			We have seen more students requesting accommodations; however, we recognize it is very difficult for many students to obtain accommodations from NBME, especially if they have a newly-discovered accommodation need not previously identified (pre-college). As such, we encourage students to submit for accommodations if they feel they meet the qualifications, but otherwise try to counsel them to NOT e…	see above
36	Full	The School of Medicine utilizes the assistance of our undergraduate disability services office, with a specific liaison for medicine		4	1	1	1	0	0	0-10 hours	0-$1,000	0-$1,000	No	Yes	No		Our student who was denied in AY2018-19 decided took the exam and passed by two points. They reported: "I don’t feel good about the exam because I was not able to finish each block, but I’m praying for a miracle." Another student denied in AY2019-20 is in a process of appealing.
37	Full	The School of Medicine utilizes the assistance of our undergraduate disability services office, with a specific liaison for medicine		10	6	3	4	0	0	31-40 hours	$5,0001-$10,000	$10,001-$15,000	Yes			We are seeing an increase in students requesting accommodation. We are working to ensure that we have processes in place for students to apply as early as possible to have support in their efforts. It can cause students who would benefit to take extra time.	Students have expressed frustration and some have stated they feel the lack of accommodations affected their scores. As students move into their third year and become more familiar with board style questions on SHELF exams, they seem less inclined to apply for step 2ck accommodations. As noted, we are learning more about the effect this has on students and working to have a better process in plac…
38	Full	The School of Medicine utilizes a disability resource professional who works for the health science campus broadly		2	1	0	1	1	0	More than 40 hours (enter estimated number of hours)	0-$1,000	0-$1,000	No	No	No	Our office has been significantly impacted by the denial of accommodations of USMLE Step exams, in terms of time, gathering and understanding resources and the most effective courses of action to assist these students in successfully appealing the decisions by NBME. Moreover, the huge burden this places on the student is incredible, and we spend a significant amount of time coaching, supporting a…	1 was denied accommodations (the other was not for learning disability, but rather, extra break time due to physical issues)
39	Full	The School of Medicine utilizes a disability resource professional who works for the health science campus broadly		8	7	2	7	2	0	11-20 hours	0-$1,000	$1,001-$5,000	No	Yes	Yes
40	Full	The School of Medicine's dean of students makes determinations about disability status and accommodations		5		0		0	0	0-10 hours	0-$1,000	0-$1,000	Yes
41	Full	The School of Medicine employs a disability resource professional who reviews requests for accommodation		11	7	7	10	8	4	0-10 hours	$1,001-$5,000	0-$1,000	No	Yes	No	This denial impacts are graduation rate. We truly believe that we accepted extremely smart and capable students into our programs. We feel as though if these students are able to meet the technical standards of our program with an accommodation, why is it so difficult to receive similar accommodations on the exam. Therefore it impacts our institution in a negative way.	Denial of accommodations impact our students mentally and emotionally. They know this information and can passed the exam with a reasonable accommodations. The denial increases their stress level which leads me to believe that being stressed impacts their ability to pass the exam as well.
42	Full	The School of Medicine utilizes a disability resource professional who works for the health science campus broadly		5	3	0	3	1	0	0-10 hours	0-$1,000	0-$1,000	No	No	No
43	Full	The School of Medicine utilizes the assistance of our undergraduate disability services office, with a specific liaison for medicine		5	5	0	5	1	0	21-30 hours	0-$1,000	0-$1,000	No	Yes	Yes
44	Full	Other	The university Resource Center for Disabilities serves the need of faculty, staff and students with disabilities and works with the medical school regarding accommodations for individuals once RCPD determines eligibility	2	1		1	0	0	11-20 hours	0-$1,000	0-$1,000	Yes			We likely have more students who opt not to apply given 1) expectation that they will be denied 2)length of time necessary to apply and for applic to be reviewed 3) wish not to risk delay progressing in the curriculum as they seek evaluations, supporting document and await a decision 3) limited effective knowledge and guidance in submitting an application for accommodations from faculty/staff/dis…
45	Full	The School of Medicine utilizes a disability resource professional who works for the health science campus broadly		5	1	1	1	1	0	21-30 hours	$1,001-$5,000	0-$1,000	No	Yes	Yes	14 student's received Institutional accommodations. Out of these 14 students, 5 students applied for accommodations. 1 student did not hear back from the NBME in a timely manner and opted to take step 1 unaccommodated. 1 student was denied accommodations. In other words, 3 students took the exam accommodated.	1 of the 9 institutionally accommodated students who did not apply for step 1 accommodations opted not to apply based on other students who were denied in the past and the lengthy process to hear back from the NBME. This student ended up failing Step 1, took personal financial resources to pay for the Pass program, and delayed entry into the second year. This was not captured in the survey. Over …
46	Full	The School of Medicine utilizes an internal committee of faculty and administrators to make determinations about disability status and accommodations		2	0					0-10 hours	0-$1,000	0-$1,000	No	Yes	Yes	We have received multiple denials for students for the current academic year, and this has increased the amount of support/advising for those students as they prepare for the exam and attempt to gain a reconsideration from USMLE. With regard to a terminal Masters degree for students who do not continue in the curriculum to complete an MD, any student would be eligible for this option, not just th…	For this academic year, the denial of accommodations has caused students significant time and effort for them to re-apply for reconsideration at a time when they want to be spending their time studying for the exam.
47	Full	The School of Medicine utilizes a disability resource professional who works for the health science campus broadly		1	0	0				0-10 hours	0-$1,000	0-$1,000	No	Yes	No	The process of supporting students through the accommodations application process has been made very time consuming by denials of accommodations by USMLE. The person hours required per applicant is significant and places strain on staff with very full caseloads.	Several students elected to not go through the application process because they had heard that it was onerous and that the chances of being accepted are minimal. Although we work to counter that narrative and support applicants, denials do suppress the number of people willing to go through the process.
48	Full	Other	The Director of Student Affairs who has extensive experience with disability services and has a doctorate in educational psychology assists with the determination	7	33	32	2	0	0	31-40 hours	$10,001-$15,000	0-$1,000	No	Yes	No
49	Full	The School of Medicine utilizes the assistance of our undergraduate disability services office, with a specific liaison for medicine		2	1	1	1	1	0	11-20 hours	0-$1,000	$1,001-$5,000	No	Yes	No	NA	the time required to prepare the application and have a ruling always seems to delay student progress whether accommodations are granted or not. Very stressful for the student.
50	Full	The School of Medicine utilizes the assistance of our undergraduate disability services office, with a specific liaison for medicine		4	3	0	3	1	0	21-30 hours	0-$1,000	0-$1,000	No	Yes	Yes		One of the things I see frequently is students who have gone diagnosed until they get to medical school. Often the pace and rigor of the program serves as the "trigger" for students to get evaluated in the first place. The perception I have is that NBME has taken the position if a student didn't need accommodations to get into medical school, then s/he/they shouldn't need accommodations to comple…
51	Full	The School of Medicine utilizes the assistance of our undergraduate disability services office without a liaison		1	0	0	0	0	0	0-10 hours	0-$1,000	0-$1,000	No	Yes	No	This has been less of a problem in the last two years.	n/a
52	Full	The School of Medicine utilizes the assistance of our undergraduate disability services office, with a specific liaison for medicine		3	1	0	2	1	0	0-10 hours	$5,0001-$10,000	$5,001-$10,000	No	Yes	Yes
53	Full	Other	We are a full graduate institution for Healthcare professions. We have a disability services office which only services graduate students and is a function of the University and specifically accommodates all students, including medical students.	12						11-20 hours	$1,001-$5,000	$1,001-$5,000	No	Yes	No	This increases the costs for tutoring as most students in this category end up taking several attempts or delay their initial attempt due to lack of accommodations.	Often this adds financial burden for these students. They often need to take Step a few times or delay their first attempt which adds expenses for living etc for their education. In addition they need to delay progression due to Leave of Absence often. It is also frustrating to students to see many accommodations for physical disabilities be accepted but not as easy of approvals for medical healt…
54	Full	Other	Chief Student Affairs Officer makes determinations regarding disability status and accommodations	4	0					0-10 hours	0-$1,000	0-$1,000	No	Yes	No
55	Full	The School of Medicine utilizes a disability resource professional who works for the health science campus broadly		0	0	0	0	0	0	0-10 hours	0-$1,000	0-$1,000	No	Yes	No	For students who applied for Step 1 accommodations and were denied in other academic years those students were provided opportunities to take practice exams (as were non accommodated peers) to work on time management. I do not see there was any institutional impact as the amount of students who applied and have been denied is small. To my knowledge, we have not spent any money for Step 1 applican…	Fear and Anger! For the students who did apply and were denied they were simply afraid, because Step is such a high stakes exam and not having their accommodations that they may have had in place for many years ramps up the anxiety. I had a student receive a denial letter and was so mad, after a bit of well deserved ranting (the denial letter sent from USMLE has a very condescending tone) we made…
56	Full	The School of Medicine's dean of students makes determinations about disability status and accommodations		2	1	0	1	1	0	11-20 hours	$5,0001-$10,000	0-$1,000	No	Yes	No
57	Full	The School of Medicine utilizes the assistance of our undergraduate disability services office, with a specific liaison for medicine		3	0	0	0	0	0	0-10 hours	0-$1,000	0-$1,000	Yes				Since our University Disability Services handles our students, we in the COM do not always know which ones did apply for Step 1 accommodations and whether they got them or not. It would be up to the student to happen to tell us they did or not. Some tell us, some don't. In the last 10 years, we have had one student who NBME repetitively denied accommodations for Step 2CK, in spite of good documen…
58	Full	Other	The School of Medicine utilizes the services of a University office of student disabilities	2	0					0-10 hours	0-$1,000	0-$1,000	No	Yes	No
59	Full	The School of Medicine utilizes a disability resource professional who works for the health science campus broadly		0	0	0	0	0	0	21-30 hours	More than $15,001 (enter estimated dollar amount)	More than $15,001 (enter estimated dollar amount)	No	Yes	Yes		We have not had problems with Step 1 but rather with CS. We have one student who was excellent but could not get any help related to a tracking issue with his eyes on the computer screen. We spent a lot of time and money trying to help him and he is still not graduated. It has been several years and he is lost to f/u. I also believe that our African American students have failed CS more than our …
60	Full	The School of Medicine utilizes a disability resource professional who works for the health science campus broadly		3	1	1	1	1	0	21-30 hours	$10,001-$15,000	$1,001-$5,000	No	Yes	No	Students that did not have enough medical documentation decided to delay their STEP exam. In this academic year we will probably see another set of challenges related to postponing the exam due to the pandemic.	Student who wanted to seek further or recent medical evaluations through a physician or educational diagnostician had difficulties setting up appointments. This is due to the heavy study and workload of medical school. Most of these student had to go back to their hometowns and set up appointments with their PCP or mental health clinicians. Another issue was financial challenges to cover the cost…
61	Full	The School of Medicine utilizes the assistance of our undergraduate disability services office, with a specific liaison for medicine		3	1	0	1	0	0	0-10 hours	0-$1,000	0-$1,000	Yes
62	Full	The School of Medicine utilizes the assistance of our undergraduate disability services office without a liaison		0						0-10 hours	0-$1,000	0-$1,000	No	Yes	Yes	Student progression has slowed down due to denial of accommodations. In addition, many students have been given partial accommodations and have been unsuccessful in passing Step 1	Many withdrawn or dismissed due to denial of accommodations.
63	Full	The School of Medicine utilizes the assistance of our undergraduate disability services office, with a specific liaison for medicine		2	2	1	2	1	0	31-40 hours	0-$1,000	0-$1,000	No	Yes	Yes		Students residency application is negatively impacted by a failure or low step score that a student very well could have passed or received a higher score if they would have had the accommodation.
64	Full	The School of Medicine utilizes the assistance of our undergraduate disability services office, with a specific liaison for medicine		2	1	0	1	0		0-10 hours	0-$1,000	0-$1,000	Yes
65	Full	The School of Medicine utilizes a disability resource professional who works for the health science campus broadly		3	1	1	0			31-40 hours	$1,001-$5,000	0-$1,000	Yes			Some choose to take a LOA	It's a very labor-intensive and expensive process for students
66	Full	The School of Medicine utilizes the assistance of our undergraduate disability services office, with a specific liaison for medicine		3	2	2	2	2	0	More than 40 hours (enter estimated number of hours)	$5,0001-$10,000	$5,001-$10,000	No	No	No	Students with accommodations approved by our disability resources center are seemingly being denied accommodations on Step exams unless they have received accommodations for significant periods of time in other educational settings. This discourages students from requesting testing when they are having difficulty. This is problematic.	Many of our students are indicating that they are simply "pushing through" and trying to take the exams without accommodations and hoping for the best.
67	Full	The School of Medicine utilizes a disability resource professional who works for the health science campus broadly		10	2	2	0	0	0	11-20 hours	$1,001-$5,000	0-$1,000	No	No	No	We do not always know if the students were denied, or not. Some never followed up with us to let us know if they were denied, or if they passed or not.	Significant increases in stress and anxiety along with embarrassment and increase in psychological needs.
68	Full	The School of Medicine employs a disability resource professional who reviews requests for accommodation		8	5	2	5		0	31-40 hours	0-$1,000	0-$1,000	No	Yes	No		The amount of time and effort required by students when applying for accommodations through the NBME has caused a great deal of unnecessary stress. Students must begin this process months in advance, and then be on the waiting end of a decision that may take upwards of 60-90 plus days to receive, during which time they cannot register for their exam. A denial exacerbates the situation, causing ev…
69	Full	The School of Medicine utilizes the assistance of our undergraduate disability services office, with a specific liaison for medicine		6	2	0	2	0		11-20 hours	0-$1,000	0-$1,000	No	Yes	No	Clarification to Question 8. Our institution recently approved two (2) graduate certificates.	A majority of students receiving university-approved accommodations are interested in pursuing an NBME accommodation request, but many choose not to pursue a request due to: 1) the potential cost to secure an updated psycho-educational or neuropsychological evaluation, if needed 2) the known history that very few accommodation requests are approved.
70	Full	The School of Medicine utilizes the assistance of our undergraduate disability services office without a liaison		0	0	0				0-10 hours	0-$1,000	0-$1,000	No	Yes	No	We have not had recent attempts to get accommodations for USMLE but pre-2016 I heard that there were at least a few students who tried and were rejected even though they had credible documentation. I heard that those students and the faculty spent a lot of time on the application only to be rejected by USMLE.	Because of passed down informal knowledge from class to class, student just figure that it is too hard to get USMLE accommodations because they've heard it was impossible to get for previous students.
71	Full	The School of Medicine utilizes the assistance of our undergraduate disability services office, with a specific liaison for medicine		3	2	1	2	1	0	11-20 hours	0-$1,000	0-$1,000	No	Yes	No	The College of Medicine has hired additional staff to support students during this process.	Our students are dishearted and traumatized by the entire experience. It is beyond frustrating to witness the injustice.
72	Full	The School of Medicine utilizes the assistance of our undergraduate disability services office without a liaison		3	2	0	2	0	0	21-30 hours	0-$1,000	0-$1,000	No	Yes	No
73	Full	The School of Medicine employs a disability resource professional who reviews requests for accommodation		2	0					0-10 hours	0-$1,000	0-$1,000	Yes			There have been denials in other years that have resulted in a lot of additional stress for students. There have also been students who have declined to apply for accommodations out of their belief that they will not be granted.	In previous years, it has been very stressful and scary for students. Making a high stress and high pressure time even more daunting.
74	Full	The School of Medicine utilizes an internal committee of faculty and administrators to make determinations about disability status and accommodations		6	4	1	3			11-20 hours	0-$1,000	0-$1,000	Yes
75	Full	The School of Medicine utilizes the assistance of our undergraduate disability services office without a liaison		2	0					0-10 hours	0-$1,000	0-$1,000	Yes			i have answered based on 2018-2019 year, a year where both students were granted accommodations. In other years, we have not had as much success. We are a school that relies on centralized university disability office and while i am technically the med school liaison, there is not a specific support person from the disability office dedicated to medical or health science students.One big factor i…	in 2018-2019 no issues, in prior years, all the questions you are asking in the survey - time, financial, emotional impact
76	Full	The School of Medicine employs a disability resource professional who reviews requests for accommodation		10	3	0	3	0	0	21-30 hours	0-$1,000	0-$1,000	Yes			n/a	Students who have received accommodations for disabilities in medical school but are denied accommodations on USMLE Step exams report feeling anxious and often depressed during their dedicated study period. They defeated before they even take the exams, as they know that accommodations lessen the barriers that their disabilities present.
77	Full	Other	The MS utilizes assitance from the campus Disability Resource Center with a specialized liason for the schol	18	5	2	5	1	0	31-40 hours	$5,0001-$10,000	$1,001-$5,000	No	Yes	No	Time, cost and emotional investments weigh heavily on students with documented disabilities (and who receive accommodations at the school level) but are denied similar accommodations for Step exams. It's important to note that this is likely the case for the process of applying in general (even for students who receive accommodations). In general, it shouldn't be up to NBME to make a 'determinati…	Emotional distress to students themselves and to those in their support circles. As noted previously, delays, financial costs and uncertainties compound an already stressful process of preparing for and taking Board exams. Related, the application process places students in a position of considerable vulnerability - sharing this depth of private information to support a request only to have it di…
78	Full	The School of Medicine utilizes the assistance of our undergraduate disability services office, with a specific liaison for medicine		2	1	0	1	0	0	31-40 hours	$10,001-$15,000	0-$1,000	No	Yes	Yes	The largest impact is the invasive, time consuming process that the students must endure to only then be denied accommodations. This requires additional student services and learning specialist support for a small number of students that could be utilized elsewhere.	Our students feel shame, loss of trust in the system and discrimination. Often the financial impact is also significant and disproportionate.
79	Full	The School of Medicine utilizes the assistance of our undergraduate disability services office without a liaison		5	3	3	1	1	0	11-20 hours	$5,0001-$10,000	$10,001-$15,000	No	Yes	No	Our students have suffered - long process of applying for accommodations, long wait to hear if accepted, delaying Step 1, reapplying with additional paperwork, stress of not moving on in the curriculum with their peers, not passing if accommodations never given.
80	Full	Other	The Assistant Dean for Student Affairs meets with the student, reviews relevant documentation, and then makes the determination of approved accommodations for the medical school. If there are questions the ADSA will consult with the overall univerity's Director of Disability SErvices. Students can also appeal to the Director of Disability Services if they are not in agreement with the requested a…	3	0	0				0-10 hours	0-$1,000	0-$1,000	No	Yes	No	We did not experience any denials during the 2018-2019 academic year but on of our students experienced a significant delay in the review of her application for accommodations. This delay resulted in the student needing to request a time extension to take Step as they were not going to meet the schools Step 1 deadline.	We have not had any denials, for the timeframe requested, but we are advising students who will be applying for Step 1 accommodations to start the process early in their 2nd year and allow 90 days or more for it to be reviewed to decrease anxiety regarding this process.
81	Full	The School of Medicine utilizes the assistance of our undergraduate disability services office without a liaison		0	0					0-10 hours	0-$1,000	0-$1,000	No	Yes	No
82	Full	The School of Medicine utilizes the assistance of our undergraduate disability services office, with a specific liaison for medicine		1	1					More than 40 hours (enter estimated number of hours)	$5,0001-$10,000	0-$1,000	No	Yes	Yes	Most students who have requested accommodations are denied - even with documentation of accommodations during their undergraduate and medical education. The Office of Student Affairs spends considerable time supporting these students - who are impacted both academically and emotionally.	Denial only places additional stress on already at-risk students - negatively impacting their mental health and often adding additional debt burden as students take an LOA, board prep courses, are forced to delay graduation.
83	Full	The School of Medicine utilizes the assistance of our undergraduate disability services office, with a specific liaison for medicine		5						0-10 hours	0-$1,000	0-$1,000	No	Yes	No	Tracking of the outcomes with the NBME is not done at this time. We hope to do it in the future.	Tracking of the outcomes with the NBME is not done at this time. We hope to do it in the future.
84	Full	The School of Medicine utilizes the assistance of our undergraduate disability services office, with a specific liaison for medicine		5	3	3	3		0	11-20 hours	0-$1,000	$5,001-$10,000	No	Yes	Yes	Delayed entry to clerkship creates cancellations of scheduled clerkships and reduced clerkship capacity.	Increased stress and demoralization. Decreased ability to perform at full potential with confidence. Decreased sense( possibly real)of competitiveness for residency match.
85	Provisional	The School of Medicine employs a disability resource professional who reviews requests for accommodation		4	3	0	3	2	0	31-40 hours	$10,001-$15,000	More than $15,001 (enter estimated dollar amount)	No	No	No
86	Full	The School of Medicine utilizes a disability resource professional who works for the health science campus broadly		4	2	0	2	0	0	More than 40 hours (enter estimated number of hours)	More than $15,001 (enter estimated dollar amount)	More than $15,001 (enter estimated dollar amount)	No	Yes	Yes
87	Full	The School of Medicine utilizes the assistance of our undergraduate disability services office, with a specific liaison for medicine		0	0	0	0	0	0	0-10 hours	0-$1,000	0-$1,000	No	Yes	Yes	The current issue we are struggling with is a student whose application for Step 2 CK accommodation is delayed. The questions were about Step 1 only. We have 2 students who are currently waiting on determination from the NBME for accommodation for Step 2 CK. The requests were submitted greater than 5 months ago.
88	Full	The School of Medicine utilizes the assistance of our undergraduate disability services office, with a specific liaison for medicine		2	1	0	1	1	0	11-20 hours	0-$1,000	0-$1,000	No	Yes	No
89	Full	The School of Medicine's dean of students makes determinations about disability status and accommodations		3	1	1	1	1	0	31-40 hours	More than $15,001 (enter estimated dollar amount)	More than $15,001 (enter estimated dollar amount)	No	Yes	No
90	Full	The School of Medicine utilizes the assistance of our undergraduate disability services office, with a specific liaison for medicine		4	2	0	2	0	0	11-20 hours	0-$1,000	0-$1,000	No	No	No	We have worked with students to help prepare for a detail. For example, some students decide to start to take exams with less additional time to help negotiate the pace of completing the items.	Students who have been denied have competed Step 1 and passed the exam on the first attempt. Some of them practiced their pacing in the second your medical in anticipation they may not receive accommodations. All students who were denied accommodations have passed Step 1.
91	Full	The School of Medicine utilizes the assistance of our undergraduate disability services office without a liaison		3	2	0	2	0	0	0-10 hours	$1,001-$5,000	$1,001-$5,000	No	Yes	Yes
92	Full	Other	It is not really an undergraduate disability services office, it is for the entire university including all of the graduate and professional schools. The director specifically attends to medical students, however, and there are other associate directors who attend to other schools.	3	3	2	3	2	0	0-10 hours	0-$1,000	$1,001-$5,000	No	Yes	No	It is really the students who are impacted and therefore we are feeling their distress.	It is terribly distressful. It leads to wasted time with appeals and hope that does not get them anywhere usually. Stress and worry.
